# Supplementary material for: DICER1 Mutational Spectrum in Intracranial CNS-Neoplasias—A Review and a Report from the CNS-InterREST GPOH Study Center
Source: Cancers (Basel). 2025 Apr 30;17(9):1513. doi: 10.3390/cancers17091513 (PMC12071111; doi:10.3390/cancers17091513)
Supplement: Supplementary file 1 [file cancers-17-01513-s001.zip]

Archive with 1 entries (1 files):
- cancers-3488083-supplementary.xlsx
