# Supplementary material for: DICER1 Mutational Spectrum in Intracranial CNS-Neoplasias—A Review and a Report from the CNS-InterREST GPOH Study Center
Source: Cancers (Basel). 2025 Apr 30;17(9):1513. doi: 10.3390/cancers17091513 (PMC12071111; doi:10.3390/cancers17091513)
Supplement: Supplementary file 1 [file cancers-17-01513-s001.zip › cancers-3488083-supplementary.xlsx]

## Sheet: Blatt 1 - Tabelle 1
Entity	Gender	Age, y	Location	DNA sequence change	Amino acid change	Mutation	germline/Somatic	Zygosity	Further mutations	Survival	Source
ETMR	F	0,7 y	Cerebellar/third ventricle	n/a	n/a	n/a	n/a	n/a	n/a	n/a	(Alexandrescu et al., 2021)
ETMR	F	0,2 y	Intraventricular, infiltrating the thalamus and vermis	c.823G>T	p.E275X	n	g	n/a	n/a	n/a	(de Kock et al., 2020)
ETMR	M	30 y	right cerebellopontine angle	c.5365-2A>G c.5127T>A	p.D1709E	m	n/a	n/a	n/a	n/a	(Kim et al., 2023)
ETMR	M	2 y	Posterior Fossa	n/a	1032-1090del p.E1705K	m m	g s	n/a	n/a	n/a	(Lambo et al., 2019)
ETMR	F	2 y	Supratentorial midline	n/a	p.D244fs p.G1809R	f m	g s	n/a	n/a	n/a	(Lambo et al., 2019)
ETMR	F	n/a	n/a	n/a	p.R656X p.D1709N	n m	g s	n/a	n/a	n/a	(Lambo et al., 2019)
ETMR	F	1 y	Posterior Fossa	n/a	p.E275X p.D1709N	n m	g s	n/a	n/a	n/a	(Lambo et al., 2019)
ETMR	M	1 y	Posterior Fossa	n/a	p.R392X p.E1705K	n m	g s	n/a	n/a	n/a	(Lambo et al., 2019)
ETMR	n/a	n/a	n/a	c.5113G>A	p.E1705K	m	n/a	n/a	n/a	n/a	(Lambo et al., 2019)
ETMR	M	n/a	n/a	n/a	p.R676X p.E1813G	n m	n/a n/a	n/a	n/a	n/a	(Lambo et al., 2019)
ETMR	M	1 y	Pineal region	c.2771T>G c.5425G>A	p.L924X p.G1809R	n m	n/a n/a	n/a	n/a	DOD 0.59 after DX	(Liu et al., 2020)
ETMR	M	4 y	Pineal region	c.4300del c.5113G>A	p.E1434fs p.E1705K	f m	s s	n/a	n/a	DOD 1,30 after Dx	(Liu et al., 2020)
ETMR	F	0,9 y	Posterior cranial fossa	c.5437G>A c.5053C>T	p.E1813K p.Q1685X	m n	s g	heterozygous	CTNNB1 c.134C>T/p.S45F Chromosome 2 gain	n/a	(Uro-Coste et al., 2019)
ETMR	F	0,6 y	Posterior cranial fossa	c.5113G>A c.1200G>A	p.E1705K p.W400X	m n	s g	heterozygous	Chromosome 2 gain	n/a	(Uro-Coste et al., 2019)
ETMR	F	2 y	Posterior cranial fossa	c.5113G>A c.3747delA	p.E1705K p.K1249Nfs*9	m f	g s	n/a	HIST1H3B (H3.1) K27M	4 months post op no tumor recurrence	(Wang et al., 2022)
ETMR	n/a	n/a	n/a	c.5113G>A	p.E1705K	m	n/a	n/a	n/a	n/a	novel
Pineoblastoma	M	1 y	pinealgland	n/a	n/a	n/a	n/a	n/a	n/a	n/a	(Alexandrescu et al., 2021)
Pineoblastoma	n/a	n/a	pinealgland	c.2062C>T	p.R688X	n	n/a	n/a	n/a	n/a	(Brenneman et al., 2015)
Pineoblastoma	F	17 y	pinealgland	c.4633dupT	p.S1545Ffs*7	f	g	n/a	n/a	alive	(de Kock et al., 2014)
Pineoblastoma	M	2 y	pinealgland	c.4407_4410delTTCT	p.S1470Lfs*19	f	g	n/a	n/a	Deceased 26 m after DX	(de Kock et al., 2014)
Pineoblastoma	F	3 y	pinealgland	c.5103C>A	p.Y1701X	n	g	n/a	n/a	Deceased 10 m after DX	(de Kock et al., 2014)
Pineoblastoma	M	3 y	pinealgland	c.4754C>G	p.S1585X	n	g	n/a	n/a	Deceased 20 m after DX	(de Kock et al., 2014)
Pineoblastoma	M	24 y	pinealgland	c.1498A>T	p.K500X	n	g	n/a	n/a	alive	(de Kock et al., 2014)
Pineoblastoma	F	10 y	pinealgland	c.4050+1G>A	n/a	n/a	g	n/a	n/a	alive	(de Kock et al., 2014)
Pineoblastoma	F	12 y	pinealgland	c.2040+59insT	n/a	n/a	s	n/a	n/a	n/a	(de Kock et al., 2014)
Pineoblastoma	M	3 y	pinealgland	c.2040+59insT	n/a	n/a	s	n/a	n/a	n/a	(de Kock et al., 2014)
Pineoblastoma	M	5 y	pinealgland	c.3280_3281delTT c.3675C>G	p.L1094Rfs*9 p.Y1225X	f n	s s	n/a	n/a	n/a	(de Kock et al., 2014)
Pineoblastoma	M	1 y	pinealgland	n/a	Framehsift Missense hotspot	n/a	s s	n/a	n/a	n/a	(Kline et al., 2017)
Pineoblastoma	M	17 y	pinealgland	c.5199dupA	p.D1734fs 64%	f	s	n/a	n/a	Alive/ without disease	(Lee, Mazor, et al., 2019)
Pineoblastoma	M	1 y	pinealgland	c.5439G>T c.3237_3238insTGGC	p.E1813D p.V1080fs	m f	s s	n/a	n/a	DOD (1.7 y FU)	(Lee, Mazor, et al., 2019)
Pineoblastoma	n/a	n/a	pinealgland	n/a	p.D294fs	f	n/a	n/a	n/a	n/a	(Li et al., 2020)
Pineoblastoma	n/a	n/a	pinealgland	n/a	p.D1810fs	f	n/a	n/a	n/a	n/a	(Li et al., 2020)
Pineoblastoma	n/a	n/a	pinealgland	n/a	p.S1618fs	f	n/a	n/a	n/a	n/a	(Li et al., 2020)
Pineoblastoma	n/a	n/a	pinealgland	n/a	p.S1158fs	f	n/a	n/a	n/a	n/a	(Li et al., 2020)
Pineoblastoma	n/a	n/a	pinealgland	n/a	p.S1101fs	f	n/a	n/a	n/a	n/a	(Li et al., 2020)
Pineoblastoma	n/a	n/a	pinealgland	n/a	p.P642fs	f	n/a	n/a	n/a	n/a	(Li et al., 2020)
Pineoblastoma	n/a	n/a	pinealgland	n/a	p.F537fs	f	n/a	n/a	n/a	n/a	(Li et al., 2020)
Pineoblastoma	n/a	n/a	pinealgland	n/a	p.S1747L	m	n/a	n/a	n/a	n/a	(Li et al., 2020)
Pineoblastoma	n/a	n/a	pinealgland	n/a	p.R490C	m	n/a	n/a	n/a	n/a	(Li et al., 2020)
Pineoblastoma	n/a	n/a	pinealgland	n/a	p.Y543N	m	n/a	n/a	n/a	n/a	(Li et al., 2020)
Pineoblastoma	n/a	n/a	pinealgland	n/a	p.S1585X	n	n/a	n/a	n/a	n/a	(Li et al., 2020)
Pineoblastoma	n/a	n/a	pinealgland	n/a	p.Y1121X	n	n/a	n/a	n/a	n/a	(Li et al., 2020)
Pineoblastoma	n/a	n/a	pinealgland	n/a	p.R509X	n	n/a	n/a	n/a	n/a	(Li et al., 2020)
Pineoblastoma	n/a	n/a	pinealgland	n/a	p.571_573delinsKFK	m	n/a	n/a	n/a	n/a	(Li et al., 2020)
Pineoblastoma	n/a	n/a	pinealgland	n/a	p.Y1701X	n	n/a	n/a	n/a	n/a	(Li et al., 2020)
Pineoblastoma	M	3 y	pinealgland	c.2150_2151del	p.K717Rfs*3 50%	f	n/a	n/a	n/a	n/a	(Liu et al., 2020)
Pineoblastoma	F	2 y	pinealgland	c.1496A>T	p.K499M 60%	m	n/a	n/a	n/a	n/a	(Liu et al., 2020)
Pineoblastoma	F	8 y	pinealgland	c.3019C>T	p.Q1007X 99%	n	n/a	n/a	n/a	n/a	(Liu et al., 2020)
Pineoblastoma	M	11 y	pinealgland	c.1177C>T	p.Q393X 90%	n	n/a	n/a	n/a	n/a	(Liu et al., 2020)
Pineoblastoma	M	10 y	pinealgland	c.2808T>G	p.Y936X 84%	n	n/a	n/a	n/a	n/a	(Liu et al., 2020)
Pineoblastoma	M	5 y	pinealgland	c.369C>G c.3280_3281del	p.Y123X 30% p.L1094Rfs*8 34%	n f	n/a	n/a	n/a	n/a	(Liu et al., 2020)
Pineoblastoma	n/a	n/a	pinealgland	n/a	p.V1080fs 42%	f	n/a	n/a	n/a	n/a	(Raleigh et al., 2017)
Pineoblastoma	n/a	n/a	pinealgland	n/a	p.E1813D 46%	m	n/a	n/a	n/a	n/a	(Raleigh et al., 2017)
Pineoblastoma	n/a	n/a	pinealgland	c.1128_1132delAGTAA	p.K376Nfs*11	f	g	heterozygous	n/a	n/a	(Sabbaghian et al., 2012)
Pineoblastoma	n/a	n/a	pinealgland	c.4754C>G	p.S1585X	n	g	n/a	n/a	n/a	(Thorner et al., 2022)
Pineoblastoma	n/a	n/a	pinealgland	c.1498A>T	p.K500X	n	g	n/a	n/a	n/a	(Thorner et al., 2022)
Pineoblastoma	F	22 y	pinealgland	c.4633dupT	p.S1545Ffs*7	f	g	n/a	n/a	n/a	(van Engelen et al., 2018)
Pineoblastoma	F	7 y	pinealgland	c.5103C>A	p.Y1701X	n	g	n/a	n/a	n/a	(van Engelen et al., 2018)
Pineoblastoma	M	5 y	pinealgland	c.4754C>G	p.S1585X	n	s	n/a	n/a	n/a	(van Engelen et al., 2018)
Pleuropulmonary Blastoma	F	3 y	n/a	c.4407_4410del	p.S1470Lfs*19	f	n/a	n/a	n/a	Alive in remission	(Abbo et al., 2018)
Pleuropulmonary Blastoma	F	8 y	Lung	n/a	n/a	n/a	n/a	n/a	n/a	n/a	(Alexandrescu et al., 2021)
Pleuropulmonary Blastoma	F	8 y	n/a	c.4309_4312delGACT	p.D1437Mfs*16	f	n/a	n/a	n/a	n/a	(Amin Bahubeshi, 2011; Doros et al., 2012; Robertson et al., 2018)
Pleuropulmonary Blastoma	F	9 y	n/a	c.5104C>T	p.Q1702X	n	n/a	n/a	n/a	n/a	(Amin Bahubeshi, 2011; Doros et al., 2012; Robertson et al., 2018)
Pleuropulmonary Blastoma	n/a	n/a	n/a	c.5477C>A	p.S1826X	n	n/a	n/a	n/a	n/a	(Amin Bahubeshi, 2011; Doros et al., 2012; Robertson et al., 2018)
Pleuropulmonary Blastoma	M	0,2 y	n/a	c.5225_5227delACA c.5113G>A	p.N1741del p.E1705K	f m	g s	n/a	n/a	n/a	(Apellaniz-Ruiz et al., 2019)
Pleuropulmonary Blastoma	F	3 y	n/a	c.2296_2297insC	p.Q766fs	f	g	n/a	n/a	Alive	(Cai et al., 2017)
Pleuropulmonary Blastoma	F	4 y	n/a	c.1024delA	p.R342fs	f	g	n/a	n/a	alive	(Cai et al., 2017)
Pleuropulmonary Blastoma	F	4 y	n/a	c.3675C>A c.5125G>A	p.Y1225X p.D1709N	n m	g	n/a	n/a	Alive	(Cai et al., 2017)
Pleuropulmonary Blastoma	F	1 y	n/a	c.2867delC	p.P956fs	f	n/a	n/a	n/a	alive	(Cai et al., 2017)
Pleuropulmonary Blastoma	M	2 y	n/a	c.1174C>T	p.R392X	n	n/a	n/a	n/a	Alive	(Cai et al., 2017)
Pleuropulmonary Blastoma	M	2 y	n/a	c.2928C>A	p.Y976X	n	n/a	n/a	n/a	alive	(Cai et al., 2017)
Pleuropulmonary Blastoma	F	2 y	n/a	c.2987+1G>A	splicing	n/a	n/a	n/a	n/a	Alive	(Cai et al., 2017)
Pleuropulmonary Blastoma	F	3 y	n/a	c.4555delG c.5438A > G	p.E1519Kfs*41 p.E1813G	f m	g s	n/a	n/a	Alive without disease	(De Kock et al., 2013)
Pleuropulmonary Blastoma	M	2 y	n/a	c.2379T>G c.5113G>A	p.Y793X p.E1705K	n m	g	n/a	n/a	n/a	(De Kock et al., 2014)
Pleuropulmonary Blastoma	F	1 y	n/a	c.3505dupT c.5439G>T	p.S1169Ffs*8 p.E1813D	f m	g s	n/a	n/a	n/a	(De Kock et al., 2014)
Pleuropulmonary Blastoma	F	1 y	n/a	c.3579_3580delCA c.5438A>G	p.D1193Kfs*41 p.E1813G	f m	g s	n/a	n/a	n/a	(De Kock et al., 2014)
Pleuropulmonary Blastoma	n/a	0,1 y	n/a	c.5125G>A	p.D1709N	m	n/a	n/a	n/a	Recurrence at 12.5 y	(de Kock et al., 2016)
Pleuropulmonary Blastoma	n/a	7 y	n/a	c.5437G>C	p.E1813Q	m	n/a	n/a	n/a	Alive/without disease	(de Kock et al., 2016)
Pleuropulmonary Blastoma	n/a	0,1 y	n/a	5439G>C	p.E1813D	m	n/a	n/a	n/a	Alive/without disease	(de Kock et al., 2016)
Pleuropulmonary Blastoma	n/a	0,9 y	n/a	c.5425G>A c.1966C>T	p.G1809R p.R656X	m n	s	n/a	n/a	Alive/without disease	(de Kock et al., 2016)
Pleuropulmonary Blastoma	F	2 y	n/a	c.5387C>T c.5425G>A	p.Q1783X p.G1809R	n m	g S	heterozygosity	n/a	alive	(Fernández-Martínez et al., 2017)
Pleuropulmonary Blastoma	n/a	2 y	n/a	c.1306dupT	p.S436Ffs∗41	f	n/a	n/a	n/a	alive	(Foulkes et al., 2011)
Pleuropulmonary Blastoma	M	4 y	n/a	c.5425G>A c.(2256 + 1_2257-1)_(3269 + 1_3270-1)del	p.G1809R 47 % deletion exon 15–20 51%	m	s g	n/a	n/a	DoD 27 m after diagnosis	(Hiemcke-Jiwa et al., 2022)
Pleuropulmonary Blastoma	F	2 y	n/a	c.5425G>A c.1783delG	p.G1809R 44% p.N595fs*22 49%	m f	s g	n/a	n/a	Alive/ without disease	(Hiemcke-Jiwa et al., 2022)
Pleuropulmonary Blastoma	F	3 y	n/a	c.5125G>A c.2524delA	p.D1709N 41% p.M842fs*4 49%	m f	s g	n/a	n/a	Alive/ without disease	(Hiemcke-Jiwa et al., 2022)
Pleuropulmonary Blastoma	F	0,9 y	n/a	c.4407_4410delTTCT c.5125G>A	p.S1470fs 48% p.D1709N 48%	f m	s s	n/a	n/a	Alive7/without disease	(Hiemcke-Jiwa et al., 2022)
Pleuropulmonary Blastoma	F	n/a	n/a	c.2392dupA	p.T798Nfs*33	f	n/a	n/a	n/a	n/a	(Hill et al., 2009; Robertson et al., 2018)
Pleuropulmonary Blastoma	n/a	n/a	n/a	c.1684_1685delAT	p.M562Vfs*11	f	n/a	n/a	n/a	n/a	(Hill et al., 2009; Robertson et al., 2018)
Pleuropulmonary Blastoma	n/a	n/a	n/a	c.2245_2248dupTACC	p.P750Lfs*12	f	n/a	n/a	n/a	n/a	(Hill et al., 2009; Robertson et al., 2018)
Pleuropulmonary Blastoma	M	n/a	n/a	c.4748T>G	p.L1583R	m	n/a	n/a	n/a	n/a	(Hill et al., 2009; Robertson et al., 2018)
Pleuropulmonary Blastoma	F	n/a	n/a	c.1507G>T	p.E503X	n	n/a	n/a	n/a	n/a	(Hill et al., 2009; Robertson et al., 2018)
Pleuropulmonary Blastoma	F	0,4 y	n/a	c.1910dupA	p.Y637X	n	n/a	n/a	n/a	n/a	(Hill et al., 2009; Robertson et al., 2018)
Pleuropulmonary Blastoma	F	n/a	n/a	c.2247C>A	p.Y749X	n	n/a	n/a	n/a	n/a	(Hill et al., 2009; Robertson et al., 2018)
Pleuropulmonary Blastoma	F	n/a	n/a	c.5477C>A	p.S1826X	n	n/a	n/a	n/a	n/a	(Hill et al., 2009; Robertson et al., 2018)
Pleuropulmonary Blastoma	n/a	n/a	n/a	c.2830C>T	p.R944X	n	n/a	n/a	n/a	n/a	(Hill et al., 2009; Robertson et al., 2018)
Pleuropulmonary Blastoma	n/a	n/a	n/a	c.3540C>A	p.Y1180X	n	n/a	n/a	n/a	n/a	(Hill et al., 2009; Robertson et al., 2018)
Pleuropulmonary Blastoma	n/a	n/a	n/a	c.1630C>T	p.R534X	n	n/a	n/a	n/a	n/a	(Hill et al., 2009; Robertson et al., 2018)
Pleuropulmonary Blastoma	n/a	n/a	n/a	c.1966C>T	p.R646X	n	n/a	n/a	n/a	n/a	(Hill et al., 2009; Robertson et al., 2018)
Pleuropulmonary Blastoma	n/a	n/a	n/a	c.2574insA	p.T788Nfs	f	g	n/a	n/a	n/a	(Hill et al., 2009)
Pleuropulmonary Blastoma	n/a	n/a	n/a	c.1866-1867delAT	p.M552Vfs	f	g	n/a	n/a	n/a	(Hill et al., 2009)
Pleuropulmonary Blastoma	n/a	n/a	n/a	c.2430insTACC	p.P740Lfs	f	g	n/a	n/a	n/a	(Hill et al., 2009)
Pleuropulmonary Blastoma	n/a	n/a	n/a	c.4930T>G	p.L1573R	m	g	n/a	n/a	n/a	(Hill et al., 2009)
Pleuropulmonary Blastoma	n/a	n/a	n/a	c.3012C>T	p.R934X	n	g	n/a	n/a	n/a	(Hill et al., 2009)
Pleuropulmonary Blastoma	n/a	n/a	n/a	c.1689G>T	p.E493X	n	g	n/a	n/a	n/a	(Hill et al., 2009)
Pleuropulmonary Blastoma	n/a	n/a	n/a	c.2092insA	p.Y627X	n	g	n/a	n/a	n/a	(Hill et al., 2009)
Pleuropulmonary Blastoma	n/a	n/a	n/a	c.3722C>A	p.Y1170X	n	g	n/a	n/a	n/a	(Hill et al., 2009)
Pleuropulmonary Blastoma	n/a	n/a	n/a	c.1812C>T	p.R534X	n	g	n/a	n/a	n/a	(Hill et al., 2009)
Pleuropulmonary Blastoma	n/a	n/a	n/a	c.2429C>A	p.Y739X	n	g	n/a	n/a	n/a	(Hill et al., 2009)
Pleuropulmonary Blastoma	n/a	n/a	n/a	c.2204C>T	p.R646X	n	g	n/a	n/a	n/a	(Hill et al., 2009)
Pleuropulmonary Blastoma	F	1 y	n/a	c.5425G > A	p.G1809R	m	s	n/a	n/a	no evidence of disease	(Hurdogan et al., 2020)
Pleuropulmonary Blastoma	F	1 y	n/a	c.5125G>A	p.D1709N	m	s	n/a	n/a	no evidence of disease	(Hurdogan et al., 2020)
Pleuropulmonary Blastoma	F	2 y	n/a	c.5438A>G	p.E1813G	m	s	n/a	n/a	DOD 44 m	(Hurdogan et al., 2020)
Pleuropulmonary Blastoma	F	2 y	n/a	c.5439G>C	p.E1813D	m	s	n/a	n/a	Recurrence 2 m	(Hurdogan et al., 2020)
Pleuropulmonary Blastoma	F	3 y	n/a	c.5425G>A	p.G1809R	m	s	n/a	n/a	no evidence of disease	(Hurdogan et al., 2020)
Pleuropulmonary Blastoma	F	3 y	n/a	c.5439G>C	p.E1813D	m	s	n/a	n/a	DOD 9 m	(Hurdogan et al., 2020)
Pleuropulmonary Blastoma	M	0,7 y	n/a	c.5113G > A	p.E1705K	m	s	n/a	n/a	no evidence of disease	(Hurdogan et al., 2020)
Pleuropulmonary Blastoma	M	1 y	n/a	c.5425G>A	p.G1809R	m	s	n/a	n/a	n/a	(Hurdogan et al., 2020)
Pleuropulmonary Blastoma	M	2 y	n/a	c.5437G>A	p.E1813K	m	s	n/a	n/a	Recurrence 12 m	(Hurdogan et al., 2020)
Pleuropulmonary Blastoma	M	4 y	n/a	c.5113G>A	p.E1705K	m	s	n/a	n/a	Recurrence 8 m	(Hurdogan et al., 2020)
Pleuropulmonary Blastoma	M	3 y	n/a	c.5438A>G c.5436dupT	p.E1813G p.E1813X	m n	S g	n/a	n/a	Recurrence 30 m	(Hurdogan et al., 2020)
Pleuropulmonary Blastoma	F	0-5 y	n/a	c.5125G>A c.5428G>T	p.D1709N p.D1810Y	m m	n/a	n/a	n/a	n/a	(Kommoss et al., 2023)
Pleuropulmonary Blastoma	M	n/a	n/a	c.1063delA c.5428G>T	p.I355fs p.D1810Y	f m	n/a n/a	n/a	n/a	n/a	(Kommoss et al., 2023)
Pleuropulmonary Blastoma	M	0-5 y	n/a	c.1063delA c.5428G>T	p.I355fs p.D1810Y	f m	n/a n/a	n/a	n/a	n/a	(Kommoss et al., 2023)
Pleuropulmonary Blastoma	M	0-5 y	n/a	c.1174C>T c.5425G>A	p.R392X p.G1809R	n m	n/a	n/a	n/a	n/a	(Kommoss et al., 2023)
Pleuropulmonary Blastoma	M	3 y	n/a	c.4616C>T c.5299delC	p.T1539M premature stop in exon 24	m	n/a	n/a	n/a	Died of metastatic relapse	(Kuhlen et al., 2016)
Pleuropulmonary Blastoma	F	0,1 y	n/a	c.2523A>G c.5125G>A	p.Q841Q p.D1709N	m m	n/a	heterozygous	n/a	Alive no recurrence	(Lyle et al., 2023)
Pleuropulmonary Blastoma	M	3 y	n/a	c.5438A>G	p.E1813G	m	s	n/a	n/a	Alive7without disease	(Nozawa et al., 2020)
Pleuropulmonary Blastoma	n/a	n/a	n/a	c.1383delAAAG	p.I461fs	f	g	n/a	n/a	n/a	(Seki et al., 2014)
Pleuropulmonary Blastoma	n/a	n/a	n/a	c.3482delC c.5125G>A	p.P1161fs p.D1709N	f m	g s	n/a	n/a	n/a	(Seki et al., 2014)
Pleuropulmonary Blastoma	n/a	n/a	n/a	c.2863insA c.5425G>A	p.T955fs p.G1809R	f m	g s	n/a	n/a	n/a	(Seki et al., 2014)
Pleuropulmonary Blastoma	n/a	n/a	n/a	c.3748delC c.5425G>A	p.S1250fs p.G1809R	f m	g s	n/a	n/a	n/a	(Seki et al., 2014)
Pleuropulmonary Blastoma	n/a	n/a	n/a	c.5460C>G c.5438A>G	p.Y1820X p.E1813G	n m	g s	n/a	n/a	n/a	(Seki et al., 2014)
Pleuropulmonary Blastoma	n/a	n/a	n/a	c.1148dupAGGGT	p.I383fs	f	n/a	n/a	n/a	n/a	(Seki et al., 2014)
Pleuropulmonary Blastoma	n/a	n/a	n/a	c.5423G>T	p.D1810Y	m	s	n/a	n/a	n/a	(Seki et al., 2014)
Pleuropulmonary Blastoma	n/a	n/a	n/a	c.5425G>A	p.G1809R	m	s	homo	n/a	n/a	(Seki et al., 2014)
Pleuropulmonary Blastoma	n/a	n/a	n/a	c.5425G>A	p.G1809R	m	s	homo	n/a	n/a	(Seki et al., 2014)
Pleuropulmonary Blastoma	n/a	n/a	n/a	c.3007C>T c.5428G>T	p.R1003X p.D1810Y	n m	s	n/a	n/a	n/a	(Seki et al., 2014)
Pleuropulmonary Blastoma	n/a	n/a	n/a	c.4910C>A c.5114A>T	p.S1637X p.E1705V	n m	n/a	n/a	n/a	n/a	(Seki et al., 2014)
Pleuropulmonary Blastoma	M	9 y	n/a	c.5221_5232delAAC AACACCATC	p.N1741_1744del	f	n/a	n/a	n/a	n/a	(Shoshana R. Rath, 2014)
Pleuropulmonary Blastoma	n/a	4 y	n/a	c.1196_1197dupAG	p.W400Sfs*59	f	n/a	n/a	n/a	alive	(Slade et al., 2011)
Pleuropulmonary Blastoma	n/a	0,7 y	n/a	c.1716delT	p.F572Lfs*15	f	n/a	n/a	n/a	alive	(Slade et al., 2011)
Pleuropulmonary Blastoma	n/a	3 y	n/a	c.3505delT	p.S1169Qfs*23	f	n/a	n/a	n/a	alive	(Slade et al., 2011)
Pleuropulmonary Blastoma	n/a	4 y	n/a	c.3665delT	p.L1222Yfs*17	f	n/a	n/a	n/a	died	(Slade et al., 2011)
Pleuropulmonary Blastoma	n/a	1 y	n/a	c.4403_4406delCTCT	p.S1468Ffs*21	f	n/a	n/a	n/a	alive	(Slade et al., 2011)
Pleuropulmonary Blastoma	n/a	1 y	n/a	c.5465A>T	p.D1822V	m	n/a	n/a	n/a	alive	(Slade et al., 2011)
Pleuropulmonary Blastoma	n/a	7 y	n/a	c.1966C>T	p.R656X	n	n/a	n/a	n/a	alive	(Slade et al., 2011)
Pleuropulmonary Blastoma	n/a	0,8 y	n/a	c.2268_2271delTTTG	p.C756X	n	n/a	n/a	n/a	alive	(Slade et al., 2011)
Pleuropulmonary Blastoma	n/a	4 y	n/a	c.3726C>A	p.Y1242X	n	n/a	n/a	n/a	alive	(Slade et al., 2011)
Pleuropulmonary Blastoma	n/a	6 y	n/a	c.3583_3584delGA	n/a	n/a	n/a	n/a	n/a	alive	(Slade et al., 2011)
Pleuropulmonary Blastoma	n/a	3 y	n/a	c.2040+1G>C	n/a	n/a	n/a	n/a	n/a	alive	(Slade et al., 2011)
Pleuropulmonary Blastoma	M	2 y	n/a	c.2863delA	p.T955fs	f	g	n/a	n/a	n/a	(Stewart et al., 2014)
Pleuropulmonary Blastoma	M	4 y	n/a	c.4407_4410delTTCT	p.L1469fs	f	g	n/a	n/a	n/a	(Stewart et al., 2014)
Pleuropulmonary Blastoma	F	27 y	n/a	c.3019C>T	p.Q1007X	n	g	n/a	n/a	n/a	(Stewart et al., 2014)
Pleuropulmonary Blastoma	M	17 y	n/a	n/a	p.Y749X	n	g	n/a	n/a	n/a	(Stewart et al., 2014)
Pleuropulmonary Blastoma	F	3 y	n/a	c.2040+1G>T	splice	n/a	g	n/a	n/a	n/a	(Stewart et al., 2014)
Pleuropulmonary Blastoma	M	3 y	n/a	c.5394delA	n/a	n/a	g	n/a	n/a	n/a	(Stewart et al., 2014)
Pleuropulmonary Blastoma	F	5 y	n/a	c.1376+1G>T c.5439G>T	p.E1813D	m	g s	n/a	n/a	n/a	(Stewart et al., 2014)
Pleuropulmonary Blastoma	F	2 y	n/a	c.3726C>A c.5439G>T	p.Y1242X p.E1813D	n m	g s	n/a	n/a	n/a	(Stewart et al., 2014)
Pleuropulmonary Blastoma	F	1 y	n/a	c.5437G>A	p.E1813K	m	s	n/a	n/a	n/a	(Stewart et al., 2014)
Pleuropulmonary Blastoma	n/a	n/a	n/a	c.5439G>C	p.E1813D	m	g	n/a	n/a	n/a	(Thorner et al., 2022)
Pleuropulmonary Blastoma	n/a	n/a	n/a	c.5125G>A	p.D1709N	m	g	n/a	n/a	n/a	(Thorner et al., 2022)
Pleuropulmonary Blastoma	n/a	n/a	n/a	c.5437G>C	p.E1813Q	m	g	n/a	n/a	n/a	(Thorner et al., 2022)
Pleuropulmonary Blastoma	n/a	n/a	n/a	c.5125G>A	p.D1709N	m	g	n/a	n/a	n/a	(Thorner et al., 2022)
Pleuropulmonary Blastoma	n/a	n/a	n/a	c.4407_4410TTCT c.5125G>A	p.S1470Lfs*19 p.D1709N	f m	g s	n/a	n/a	n/a	(Thorner et al., 2022)
Pleuropulmonary Blastoma	n/a	n/a	n/a	c.5394delA c.5113G>A	p.E1799Kfs*39 p.E1705K	f m	g s	n/a	n/a	n/a	(Thorner et al., 2022)
Pleuropulmonary Blastoma	n/a	n/a	n/a	c.4407_4410delTTCT c.5425G>A	p.S1470Lfs*19 p.G1809R	f m	g s	n/a	n/a	n/a	(Thorner et al., 2022)
Pleuropulmonary Blastoma	n/a	n/a	n/a	c.940_941delGG c.5113G>A	p.G314Tfs*6 p.E1705K	f m	g s	n/a	n/a	n/a	(Thorner et al., 2022)
Pleuropulmonary Blastoma	n/a	n/a	n/a	c.2040+1G>T c.5425G>A	p.G1809R	m	g s	n/a	n/a	n/a	(Thorner et al., 2022)
Pleuropulmonary Blastoma	n/a	n/a	n/a	c.3293G>A c.5437G>A	p.W1098X p.E1813K	n m	g s	n/a	n/a	n/a	(Thorner et al., 2022)
Pleuropulmonary Blastoma	n/a	n/a	n/a	c.2379T>G c.5439G>T	p.Y793X p.E1813D	n m	g s	n/a	n/a	n/a	(Thorner et al., 2022)
Pleuropulmonary Blastoma	n/a	n/a	n/a	c.2062C>T c.5125G>A	p.R688X p.D1709N	n m	g s	n/a	n/a	n/a	(Thorner et al., 2022)
Pleuropulmonary Blastoma	n/a	n/a	n/a	c.5125G>A	p.D1709N	m	s	n/a	n/a	n/a	(Thorner et al., 2022)
Pleuropulmonary Blastoma	n/a	n/a	n/a	c.5125G>A c.4407_4410TTCT	p.D1709N p.S1470fs	m f	s g	n/a	n/a	n/a	(Thorner et al., 2022)
Pleuropulmonary Blastoma	n/a	n/a	n/a	c.1269_1270delAA c.5439G>T	p.E423Dfs*2 p.E1813D	f m	s s	n/a	n/a	n/a	(Thorner et al., 2022)
Pleuropulmonary Blastoma	F	11 y	n/a	c.4555delG	p.E1519Kfs*41	f	g	n/a	n/a	n/a	(van Engelen et al., 2018)
Pleuropulmonary Blastoma	F	3 y	n/a	c.4633dupT	p.S1545Ffs*7	f	n/a	n/a	n/a	n/a	(van Engelen et al., 2018)
Pleuropulmonary Blastoma	F	9 y	n/a	c.2062C>T	p.R688X	n	n/a	n/a	n/a	n/a	(van Engelen et al., 2018)
Sarcoma	F	3 y	Right temporal	c.5125G>A c.904-1G>A	p.D1709N (43%) (42%)	m	n/a	n/a	KRAS c.35G>A (p.G12D) ARAF c.1640C>T(p.S547F	no recurrence at 32 m	(Alexandrescu et al., 2021)
Sarcoma	F	9 y	Right frontoparietal	c.5125G>A c.1907+1G>A	p.D1709N (46%) (47%)	m	n/a	n/a	NF1 c.5464C>T (p.Q1822*) NF1 c.7184_7185insA (p.G2397Rfs*25) NF1 c.7184_7185insA (p.G2397Rfs*25))	no evidence of disease 5 m after resection	(Alexandrescu et al., 2021)
Sarcoma	M	9 y	Left cerebellar	c.5113G>A c.2650+1G>A	p.E1705K (57%) (29%)	m	n/a	n/a	ATRX c.3209 3210delAA(p.K1070Rfs*3) NF1 c.4560G>T TP53 c.517G>A (p.V173M) TP53 c.782+1G>A(1) PDGFRB c.2548G>T (p.D850Y)	Stable residual disease 4 m	(Alexandrescu et al., 2021)
Sarcoma	F	6 y	Left frontal	c.5125G>A c.4287G>A	p.D1709N (43%) p.W1429X (44%)	m n	n/a	n/a	PDGFRA c1977C>A (p.N659K) TP53 c.772G>A (p.E258K)	n/a	(Alexandrescu et al., 2021)
Sarcoma	F	15 y	Right parietal	c.5425G>A c.5527+7T>A	p.G1809R	m	n/a	n/a	n/a	Recurrence 12 m after resection	(Alexandrescu et al., 2021)
Sarcoma	M	17 y	n/a	n/a	p.E1813K p.E1788fs	m f	s s	n/a	KRAS p.G12D TP53 p.E258K NF1 p.D2632G PTEN p.M35L SUFU p.I235V SMO p.I408V ATM p.R981C MLH1 p.R10G ARID1B p.L34delinsLS MYC-N amplification	n/a	(Cardona et al., 2023)
Sarcoma	F	12 y	Right fronto-parietal lobe	c.1870C>T c.5438A>C	p.R624X p.E1813A	n m	g s	n/a	c.1q gain c.8 gain	Alive/ without disease	(Das et al., 2019; Sakaguchi et al., 2019)
Sarcoma	M	4 y	n/a	c.5125G>A	p.D1709N DICER1 deletion	m	s g	n/a	TP53 c.844C > T p.R282W; rs28934574 chromosome arm 17p copy number loss	Died 8d after surgery	(de Kock et al., 2018)
Sarcoma	F	3 y	right temporal lobe	c.5125G>A c.904-1G>A (s)	p.D1709N	m	s s	n/a	c.2 c.12q Amplifikation c.6q Deletion KRAS c.35G>A/p.(G12D)	n/a	(de Kock et al., 2020)
Sarcoma	n/a	n/a	n/a	c.3312_3313dupCA c.5125G>A	p.K1105fs 30% p.D1709N 37%	f m	No germline control	n/a	n/a	No event	(Diaz Coronado et al., 2022)
Sarcoma	n/a	n/a	n/a	c.5425G>A	p.G1809R 15%	m	No germline control	n/a	n/a	Relapse/progression/death	(Diaz Coronado et al., 2022)
Sarcoma	n/a	n/a	n/a	c.5125G>A	p.D1709N 74%	m	No germline control	n/a	n/a	No event	(Diaz Coronado et al., 2022)
Sarcoma	n/a	n/a	n/a	c.5113G>A	p.E1705K 39%	m	No germline control	n/a	n/a	Relapse/progression/death	(Diaz Coronado et al., 2022)
Sarcoma	n/a	n/a	n/a	c.5113G>A c.5122G>A	p.E1705K 41% p.G1708R 43%	m m	No germline control	n/a	n/a	No event	(Diaz Coronado et al., 2022)
Sarcoma	n/a	n/a	n/a	c.5729G>A c.5113G>A	p.R1910Q 60% p.E1705K 24%	m m	No germline control	n/a	n/a	Relapse/progression/death	(Diaz Coronado et al., 2022)
Sarcoma	n/a	n/a	n/a	c.5104C>T c.5113G>A	p.Q1702X 35% p.E1705K 45%	n m	No germline control	n/a	n/a	Relapse/progression/death	(Diaz Coronado et al., 2022)
Sarcoma	n/a	n/a	n/a	c.5113G>A	p.E1705K 37%	m	s	n/a	n/a	No event	(Diaz Coronado et al., 2022)
Sarcoma	n/a	n/a	n/a	c.5125G>A	p.D1709N 44%	m	s	n/a	n/a	No event	(Diaz Coronado et al., 2022)
Sarcoma	n/a	n/a	n/a	c.5113G>A	p.E1705K 60%	m	s	n/a	n/a	No event	(Diaz Coronado et al., 2022)
Sarcoma	n/a	n/a	n/a	c.5113G>A	p.E1705K 84%	m	s	n/a	n/a	Relapse/progression/death	(Diaz Coronado et al., 2022)
Sarcoma	n/a	n/a	n/a	c.5113G>A	p.E1705K 33&	m	s	n/a	n/a	Relapse/progression/death	(Diaz Coronado et al., 2022)
Sarcoma	n/a	n/a	n/a	c.5113G>A	p.E1705K 71%	m	s	n/a	n/a	Relapse/progression/death	(Diaz Coronado et al., 2022)
Sarcoma	n/a	n/a	n/a	c.5527G>A	p.E1813K 60%	m	s	n/a	n/a	No event	(Diaz Coronado et al., 2022)
Sarcoma	n/a	n/a	n/a	c.5113G>A	p.E1705K 69%	m	s	n/a	n/a	Relapse/progression/death	(Diaz Coronado et al., 2022)
Sarcoma	n/a	n/a	n/a	c.5425G>A	p.G1809R 40%	m	s	n/a	n/a	No event	(Diaz Coronado et al., 2022)
Sarcoma	n/a	n/a	n/a	c.5125G>A	p.D1709N 59%	m	s	n/a	n/a	No event	(Diaz Coronado et al., 2022)
Sarcoma	n/a	n/a	n/a	c.3956G>A c.5113G>A	p.G1319D 33% p.E1705K 56%	m m	s s	n/a	n/a	No event	(Diaz Coronado et al., 2022)
Sarcoma	n/a	n/a	n/a	c.5425G>A c.5527G>A	p.G1809R 34% p.E1841K 47%	m m	s s	n/a	n/a	No event	(Diaz Coronado et al., 2022)
Sarcoma	n/a	n/a	n/a	c.1199G>A c.5113G>A	p.W400X 33% p.E1705K 27%	n m	s s	n/a	n/a	No event	(Diaz Coronado et al., 2022)
Sarcoma	n/a	n/a	n/a	c.3442C>T c.5113G>A	p.Q1148X 32% p.E1705K 32%	n m	s s	n/a	n/a	No event	(Diaz Coronado et al., 2022)
Sarcoma	n/a	n/a	n/a	c.3007C>T c.5125G>A	p.R1003X 38% p.D1709N 41%	n m	s s	n/a	n/a	Relapse/progression/death	(Diaz Coronado et al., 2022)
Sarcoma	n/a	n/a	n/a	c.3082C>T c.5113G>A	p.Q1028X 27% p.E1705K 50%	n m	s s	n/a	n/a	No event	(Diaz Coronado et al., 2022)
Sarcoma	n/a	n/a	n/a	c.3143G>A c.5125G>A	p.W1048X 36% p.D1709N 36%	n m	s s	n/a	n/a	No event	(Diaz Coronado et al., 2022)
Sarcoma	n/a	n/a	n/a	c.2233C>T c.5113G>A	p.R745X 41% p.E1705K 42%	n m	s s	n/a	n/a	Relapse/progression/death	(Diaz Coronado et al., 2022)
Sarcoma	F	5 y	Frontal Lobe	c.4999G>T c.5425G>A	p.E1667X p.G1809R	n m	g s	n/a	n/a	Alive/ without disease	(Kamihara et al., 2020)
Sarcoma	F	9 y	Frontal Lobe	c.5425G>A	p.G1809R	m	s	n/a	n/a	Died/ progressive	(Kamihara et al., 2020)
Sarcoma	M	4 y	Temporal Lobe	14q32 deletion (containing DICER1) c.5125G>A	p.D1709N	m	s	n/a	n/a	Died/ progressive	(Kamihara et al., 2020)
Sarcoma	F	15 y	Fronto-parietal Lobe	c.5527+2T>C c.5425G>A	p.G1809R	m	s s	n/a	n/a	Died/ progressive	(Kamihara et al., 2020)
Sarcoma	M	8 y	Parietal lobe	c.2988-1G>T c.5125G>A	p.D1709N	m	s s	n/a	n/a	Alive/without disease	(Kamihara et al., 2020)
Sarcoma	F	3 y	Temporal Lobe	c.904-1G>A c.5125G>A c.1124C>G	p.D1709N p.P375R	m m	s s g	n/a	n/a	alive/without disease	(Kamihara et al., 2020)
Sarcoma	F	12 y	Frontal lobe	c.1870C>T	p.R624X p.E1814A	n m	g s	n/a	ATM ATM FGFR4 Q344X GNAS G384R RET R886Q	n/a	(Koelsche et al., 2018; Sakaguchi et al., 2019)
Sarcoma	M	6 y	Fronto-temporal lobe	c.5163T>A c.5439G>T	p.Y1721X p.E1813D	n m	g s	n/a	KMT2D T2137A KRAS G12R PTEN M35L	n/a	(Koelsche et al., 2018; Sakaguchi et al., 2019)
Sarcoma	F	9 y	Parieto-occipital lobe	c.5113G>A	p.E1705K	m	n/a	n/a	KRAS G12V	n/a	(Koelsche et al., 2018; Sakaguchi et al., 2019)
Sarcoma	F	76 y	Parieto-occipital lobe	c.5437G>C	p.E1813Q	m	n/a	n/a	ATRX 849_839del NBN 219_221del PPM1D A479fs EGFR amplified	n/a	(Koelsche et al., 2018; Sakaguchi et al., 2019)
Sarcoma	F	3 y	Parietal lobe	c.5425G>A	p.G1809R	m	n/a	n/a	TP53 G112S ARID2 P33L BCOR A12185V NF1 E1688X	n/a	(Koelsche et al., 2018; Sakaguchi et al., 2019)
Sarcoma	F	5 y	Parieto-temporal lobe	c.5125G>A	p.D1709N	m	n/a	n/a	TP53 C145F APC R94H ARID2 P1614L	n/a	(Koelsche et al., 2018; Sakaguchi et al., 2019)
Sarcoma	F	10 y	Fronto-parietal lobe	c.5437G>A	p.E1813K	m	n/a	n/a	TP53 G113D KRAS G12D MSH2 N517D MSH2 P283A MSH6 T923M	n/a	(Koelsche et al., 2018; Sakaguchi et al., 2019)
Sarcoma	M	n/a	CNS not otherwise specified	c.5425G>A	p.G1809R	m	n/a	n/a	MYCn amplified NF1 deleted	n/a	(Koelsche et al., 2018; Sakaguchi et al., 2019)
Sarcoma	M	44 y	Leptomeningeal supratentorial	c.5437G>A	p.E1813K	m	n/a	n/a	TP53 c.86C>A; p.A29D EZH2 D686_Y687delinsX PTEN Y155C PPM1D amplified	n/a	(Koelsche et al., 2018; Sakaguchi et al., 2019)
Sarcoma	M	5 y	Parietal lobe	c.5113G>A	p.E1705K	m	n/a	n/a	TP53 p.R141C ALK R1503K JAK3 R925S KRAS G12D RAF1 V88L	n/a	(Koelsche et al., 2018; Sakaguchi et al., 2019)
Sarcoma	M	6 y	Fronto-parietal lobe	c.5113G>A	p.E1705K	m	n/a	n/a	TP53 R116Q CDK4 P40L GNAS E105D JAK2 A155T MLH1 R10G NOTCH2 A2433T SUFU G241R	n/a	(Koelsche et al., 2018; Sakaguchi et al., 2019)
Sarcoma	M	6 y	Frontal lobe	c.5113G>A	p.E1705K	m	n/a	n/a	TP53 W91X GSE1 269_272del NF1 W1662X	n/a	(Koelsche et al., 2018; Sakaguchi et al., 2019)
Sarcoma	M	5 y	Frontal lobe	c.5113G>A	p.E1705K	m	n/a	n/a	TP53 R110P ARID1B L34delinsLS KRAS G12D	n/a	(Koelsche et al., 2018; Sakaguchi et al., 2019)
Sarcoma	M	9 y	Cerebellopontine angle	c.5113G>A	p.E1705K	m	n/a	n/a	TP53 V65 M´ ABL1 G882E ARID1A P2008S ARID1B P2103R ARID1B Q1349R BRCA1 G964R KRAS G12D MRE11A Y262C NF1 A1228T PIK3C2G W849S PIK3C2G H82Y SMO G46R TTBR1 A590V	n/a	(Koelsche et al., 2018; Sakaguchi et al., 2019)
Sarcoma	F	2 y	Fronto-temporal lobe	c.3313_3314insCA c.5125G>A	p.K1105fs p.D1709N	f m	n/a n/a	n/a	ARID1B 1740_1740del ARID2 T1216M KRAS A146T NF1 W1314X	n/a	(Koelsche et al., 2018; Sakaguchi et al., 2019)
Sarcoma	M	6 y	Parietal lobe	c.5113G>A c.5729G>T	p.E1705K p.R1910Q	m m	n/a n/a	n/a	TP53 G112D TP53 R150 W BRPF1 W544X CREBBP S1609N DAXX R185Q MPL A21V NF1 W221X MYC amplified	n/a	(Koelsche et al., 2018; Sakaguchi et al., 2019)
Sarcoma	F	0,1 y	Cerebellum	c.4999G>T c.5425G>A	p.E1667X p.G1809R	n m	n/a n/a	n/a	TP53 p.S108_S109delinsX SUFU I235V KRAS G12R GSE1 L16F MYC amplified	n/a	(Koelsche et al., 2018; Sakaguchi et al., 2019)
Sarcoma	F	6 y	Parietal lobe	c.5104C>T c.5113G>A	p.Q1702X p.E1705K	n m	n/a n/a	n/a	TP53 V65L TP53 G113D KMT2D R5405H	n/a	(Koelsche et al., 2018; Sakaguchi et al., 2019)
Sarcoma	F	8 y	Fronto-parietal lobe	c.5428G>C	p.D1810H	m	s	n/a	n/a	n/a	(Koelsche et al., 2018; Sakaguchi et al., 2019)
Sarcoma	F	9 y	Parietal lobe	c.5425G>A	p.G1809R	m	s	n/a	NRAS Q61K	n/a	(Koelsche et al., 2018; Sakaguchi et al., 2019)
Sarcoma	F	6 y	Frontal lobe	c.5437G>A	p.E1813K	m	s	n/a	NF1 R1437fs RAF1 H611N	n/a	(Koelsche et al., 2018; Sakaguchi et al., 2019)
Sarcoma	F	60-70 y	n/a	c.5425G>A c.3403C>T	p.G1809R p.Q1135X	m n	s g	n/a	n/a	n/a	(Kommoss et al., 2023)
Sarcoma	M	10 y	Right frontal lobe	n/a	p.A1690Gfs*9 p.E1813Q	f m	g s	n/a	KRAS p.(G12L)	n/a	(Kosteniuk et al., 2023)
Sarcoma	F	11 y	Left Parietal Lobe	c.5425G>A c.2436+1G>A	p.G1809R p.Q812fs	m f	n/a	n/a	TP53 c.272G>A; p.W91* NF1 p.D2632G (s) NF1 p.R192* (g/hetero)	Alive / with recurrence	(Lee, Villanueva-Meyer, et al., 2019) (Sakaguchi et al., 2019)
Sarcoma	M	19 y	Right Frontal Lobe	c.5113G>A c.5365-1G>A	p.E1705K p.E1788fs	m f	n/a	n/a	TP53 c.772G>A; p.E258 K PDGFRA p. D842Y ATRX p.W263* PTEN p.K125N	n/a	(Lee, Villanueva-Meyer, et al., 2019) (Sakaguchi et al., 2019)
Sarcoma	M	20 y	Left Frontal Lobe	c.5437G>A	p.E1813K	m	s	homozygous	TP53 c.713G>T/p.C238F KRAS p.G12D ATRX deep deletion	Alive/ without disease	(Lee, Villanueva-Meyer, et al., 2019) (Sakaguchi et al., 2019)
Sarcoma	F	3 y	Pineal gland region	c.2361delT c.G5125A	p.F787fs 49% p.D1709N 37%	f m	g s	n/a	n/a	n/a	(Leelatian et al., 2022)
Sarcoma	F	10 y	Parietal Lobe	del (14) (q32.13q32.2) c.5425G>A	p.G1809R	m	s	n/a	TP53 c.569C>T, p.P190L	Alive/progressive	(Sakaguchi et al., 2019)
Sarcoma	M	29 y	Parietal Lobe	c.5127T>A	p.D1709E	m	s	n/a	n/a	Alive/progressive	(Sakaguchi et al., 2019)
Sarcoma	M	4 y	n/a	c.5439G>C	p.E1813D	m	s	heterozygous	c.8 five copies c.11 LOH in distal short arm	Died	(Warren et al., 2020)
